# Supplementary material for: BEM2, a RHO GTPase Activating Protein That Regulates Morphogenesis in S. cerevisiae, Is a Downstream Effector of Fungicidal Action of Fludioxonil
Source: J Fungi (Basel). 2022 Jul 21;8(7):754. doi: 10.3390/jof8070754 (PMC9316689; doi:10.3390/jof8070754)
Supplement: Supplementary file 1 [file jof-08-00754-s001.zip]

Archive with 1 entries (1 files):
- jof-1765706-supplementary.pdf
